# Supplementary material for: Do serum vitamins, carotenoids, and retinyl esters influence mortality in osteoarthritis? Insights from a nationally representative study
Source: Front Nutr. 2025 Jun 19;12:1609759. doi: 10.3389/fnut.2025.1609759 (PMC12224656; doi:10.3389/fnut.2025.1609759)
Supplement: Supplementary Figure 1A — Flow chart (vitamin C). [file Data_Sheet_1.zip]

Archive with 15 entries (14 files):
- Data Sheet 1 (2)/
- Data Sheet 1 (2)/Supplementary Image 1.png
- Data Sheet 1 (2)/Supplementary Image 2.png
- Data Sheet 1 (2)/Supplementary Material 1.docx
- Data Sheet 1 (2)/Supplementary Table 1.docx
- Data Sheet 1 (2)/Supplementary Table 2A.docx
- Data Sheet 1 (2)/Supplementary Table 2B.DOCX
- Data Sheet 1 (2)/Supplementary Table 2C.DOCX
- Data Sheet 1 (2)/Supplementary Table 3.DOCX
- Data Sheet 1 (2)/Supplementary Table 4 A to E.DOCX
- Data Sheet 1 (2)/Supplementary Table 5 A to C.DOCX
- Data Sheet 1 (2)/Supplementary Table 6 A to C.DOCX
- Data Sheet 1 (2)/Supplementary Table 7A.DOCX
- Data Sheet 1 (2)/Supplementary Table 7B.DOCX
- Data Sheet 1 (2)/Supplementary Table 8.DOCX
